# Supplementary material for: Chondrosarcoma: Multi-Targeting Therapeutic Effects of Doxorubicin, BEZ235, and the Small Molecule Aspartyl-Asparaginyl-β-hydroxylase Inhibitor SMI1182
Source: Cancers (Basel). 2025 May 15;17(10):1671. doi: 10.3390/cancers17101671 (PMC12109828; doi:10.3390/cancers17101671)
Supplement: Supplementary file 1 [file cancers-17-01671-s001.zip]

Archive with 2 entries (2 files):
- cancers-3613133-supplement-high quality.pdf
- cancers-3613133-supplementary-high quality.pdf
